# Supplementary material for: Prevalence of vision impairment among patients with diabetes mellitus in sub-Saharan Africa: A systematic review and meta-analysis
Source: PLoS One. 2025 Jun 24;20(6):e0326176. doi: 10.1371/journal.pone.0326176 (PMC12186915; doi:10.1371/journal.pone.0326176)
Supplement: S7 Table — (XLS) [file pone.0326176.s007.xls]

## Sheet: Sheet1
First Authorname, Publicationyr	Countery	Particular area	Study design	Mean/Median Age	StudyPeriod	Sample size included	Sampling design	Study population	VI cases	Diabetic Retinopathy	Hypertensive retinopathy	Diabetic Maculopathy	Agerelated macularoedemadege	Glacoma	Cataract	Refractive error	Other	MildVI	moderateVI	SeverVI	Bilidness	Quality score	Data of data Extraction	Data Extractors
Seid MA, et al .(2022)	Ethiopia	Dessie	CS	Median 52(IQR=45–60)	15 February- 15 March 2020.	322	simple randome sampling	T2DM adults	121									28	86	21	14	8	2023-12-01	WD and ABK
Asemu MT, Ahunie MA. (2021)	Ethiopia	Debretabor	Hospital based CS	58.9 (14.6)	January 2017 to January 2019.	401	simple randome sampling	(T2dm=293, T1DM=108)	313	313		122							134	50	129	6	2023-12-02	WD and ABK
Tsegaw A, et al (2021)	Ethiopia	Gondar	institutional based CS	50.4 ± 10.7	March 2017 to February 2018	719		T2DM	190										114	32	44	6	2023-12-02	WD and ABK
Alemu S., Dessie, et al. (2015)	Ethiopia	Gondar	CS	34.5±13.3		536		T1DM	73										42	8	23	7	2023-12-02	WD and ABK
Demilew K .Z, et al. (2022)	Ethiopia	Debre Birhan	Hospital based CS	Median ,45 years [IQR 30-56	April 27 to May 19, 2017	388	consecutive sampling	(T2dm=228, T1DM=160)	114	22				13	56	34			84	17	13	7	2023-12-02	WD and ABK
Alemayehu H.B, Tegegn et al. (2022)	Ethiopia	Hawassa	Hospital based CS	Median 49 (IQR: 40–58).	May 30 to July 15, 2022	391	systematic random sampling	(T2dm=274, &T1DM=117)	112	41			9	14	30	18		20	85	24		6	2023-12-02	WD and ABK
Bastola et al. (2016)	Eritrea	BERHAN AINI	CS( Mixed)	58.8 (+- 12.9)	January, 2014 to October, 2016	506	consecutive ampling	(T2dm=435 &T1DM=71) attending the retina clinic	272										139	57	57	7	2023-12-02	WD and ABK
Glover, Burgess et al. (2012)	Malawi		Hospital based CS	Median(56.4 (49.1-63.7)	March 2007 and June 2007	281	conseutive sampling	diabetic attending diabetes outpatient clinic(T1DM=32, T2DM=249)	34										24	8	2	6	2023-12-04	WD and ABK
Burgess P.I, Allain et al. (2014)	Malawi	Blantyre	Hospital based CS	Median (54.1 (IQR=43.8–61.1)	December 2011 and May 2012	357	Systematic random sampling	T2dm &T1DM attending diabetic clinic	29									13	21	3	5	7	2023-12-04	WD and ABK
Awadalla, et al. (2017)	Sudan	(Khartoum	Hospital based CS	20-70		424		T2DM attended diabetes centers	308													6	2023-12-04	WD and ABK
Sube LK et al.(2020)	South Sudan	Malakia	Institutional based , prospective- CS	51.1 (10.67)		216		T2dm &T1DM	69	10		9		2	4		44		22	22	25	8	2023-12-04	WD and ABK
Chibuga, Bugimbi.(2012)	Tanzania	Mkuranga District	Hospital based CS	52.21±8.29	August 2012 - October 2012	163	convienent	All diabetic patients attended hospital	38	35					12				15	13	10	8	2023-12-08	WD and ABK
Seba EG, Arunga S.(2015)	Uganda	Mbarara	Hospital based CS	56	September 2013 and March 2014	318	systematic random sampling	T2DM & T1DM attending diabetic clinic	54													8	2023-12-08	WD and ABK
Magan.T .(2019)	Uganda	Mulago	Hospital based CS	50.4 (12.5)	Apr-16	41	NR	(T2dm=36 &T1DM=5)	6										1	5		5	2023-12-08	WD and ABK
Lartey SY, Aikins AK.(2018)	Ghana	Komfo Anokye	Hospital based CS	57.5 ± 13		208	simple random sampling		26										14	7	5	6	2023-12-08	WD and ABK
Lewis A.D, et al. (2018)	Zambia	Copperbelt province	Hospital based CS	56+11	February- June 2012	2153	NR	T2dm &T1DM ttending the DR screening programme	369										338	15	16	6	2023-12-08	WD and ABK
Patel.V. (2019)	Zambia	Lusaka	Hospital based CS	Median, 53 (17- 82)	18th December, 2018 to 16th April, 2019	213	consecutive sampling	(All T2dm=183 &T1DM=30) attending ddiabetic clinic	50									24	41	3	6	6	2023-12-08	WD and ABK
Omari SN .(2017)	Botswana	Gaborone	Institutional based , prospective- CS	56.0 (13.8)	12th January- 6th February 2015.	220	Convenience	T2dm &T1DM	6													7	2023-12-08	WD and ABK
Ayukotang E.N et al.(2016)	Cameroon	Kumba	Hospital based CS	56.65± 12.63	NR	84	purposive	T2dm &T1DM	19										15	1	3	8	2023-12-08	WD and ABK
Jingi, Nansseu et al. (2015)	Cameroon	Douala	Hospital based CS	54.2± (11.2)	October 2004 - 2006	407		Diabetic patients attending Optalmic clinic, T2DM=358, T1DM=49)	121	69	20	30	8	24	53				46	11	44	6	2023-12-08	WD and ABK
Onakpoya, Adeoye, et al. (2010)	Nigeria		Hospital based CS	57.5± 10.8		83		T2DM	15	2			1	6	4	1						7	2023-12-08	WD and ABK
Onakpoya O.H, et al. (2015) .	Nigeria	Ife-Ijesa	Institutional based , prospective- CS	61±11.8		133	NR	T2DM	32	3			1	6	19	3						7	2023-12-09	WD and ABK
Sada B.K, et al.( 2021)	Nigeria	Gusau	Institutional based- CS	53.5 ± 12.3		236	consecutive sampling	T2dm &T1DM	120													6	2023-12-09	WD and ABK
Ajayi. I.A. (2016)	Nigeria	Southwest, Nigeria	Institutional based- CS	60.42 ±11.72	NR	296	consecutive sampling	T2dm &T1DM	117	45									68	31	18	7	2023-12-11	WD and ABK
Cleland, Charles R., et al. (2016)	Tanzania	Kilimanjaro	Institutional based CS	60.8	November 2010- December 2014	3187	NR	T2dm &T1DM	461													6	2023-12-11	WD and ABK
Mabaso and Oduntan. (2014)	South Africa		Institutional bases CS	61.5 ±10.49	May–December 2011	225	Convenience sampling		101													6	2023-12-11	WD and ABK
